# Supplementary material for: Preparation and Characterization of Silymarin Gel: A Novel Topical Mucoadhesive Formulation for Potential Applicability in Oral Pathologies
Source: Gels. 2023 Feb 7;9(2):139. doi: 10.3390/gels9020139 (PMC9956077; doi:10.3390/gels9020139)
Supplement: Supplementary file 1 [file gels-09-00139-s001.zip]

Archive with 1 entries (1 files):
- gels-2166265-supplementary.pdf
